# Supplementary material for: Phosphoglycerate kinase 1 acts as a cargo adaptor to promote EGFR transport to the lysosome
Source: Nat Commun. 2024 Feb 3;15:1021. doi: 10.1038/s41467-024-45443-4 (PMC10838266; doi:10.1038/s41467-024-45443-4)
Supplement: Supplementary file 4 — Source Data [file 41467_2024_45443_MOESM4_ESM.zip]

Archive with 2 entries (2 files):
- Source Data.xlsx
- Uncropped Gel Images.pdf
