# Supplementary material for: Phosphoglycerate kinase 1 acts as a cargo adaptor to promote EGFR transport to the lysosome
Source: Nat Commun. 2024 Feb 3;15:1021. doi: 10.1038/s41467-024-45443-4 (PMC10838266; doi:10.1038/s41467-024-45443-4)
Supplement: Supplementary file 4 — Source Data [file 41467_2024_45443_MOESM4_ESM.zip › Source Data.xlsx]

## Sheet: Fig 1
	Fig 1a									Fig 1b									Fig 1c
	Control				siPGK1					Control				siPGK1					Control				siPGK1
	0	1	2	5	0	1	2	5		0	20	40	60	0	20	40	60		0	20	40	60	0	20	40	60
	5.79	15.69	19.04	47.17	0.24	7.81	48.06	42.26		81.74	61.03	22.05	4.53	70.36	51.28	30.06	6.2		81.52	50.77	43.28	20.09	82.52	60.52	42.42	6.73
	2.34	5.13	43.15	58.8	0.29	7.25	38.23	64.96		73.81	68.09	47.73	8.86	71.88	60.22	40.26	7.52		69.8	55.32	54.27	8.3	74.67	50.16	36.7	6.99
	3.28	0.09	46.93	38.86	0.06	3.51	35.45	35.17		81.3	41.03	35.31	17.01	60.63	50.93	30.31	11.07		80.26	70.44	28.97	13.75	80.91	53.13	43.72	0.7
	2.26	2.6	46.36	46.52	3.01	4.62	21.55	63.06		74.67	47.84	31.95	12.27	82.41	50.46	30.41	9.91		98.63	69.64	32.73	10.78	85.13	50.29	41.55	17.03
	6.57	2.56	45.71	38.07	1.36	6.42	19.88	39.63		79.33	68.47	30.65	10.19	98.17	50.07	31.72	1.34		96.69	48.99	49.9	7.76	86.12	71.91	34.6	25.01
	3.5	0.75	22.29	60.77	0.07	6.33	45.24	37.21		71.29	45.64	36.33	8.63	73.78	60.08	20.16	8.73		94.89	66.28	47.16	13.09	67.14	47.67	35.47	20
	2.82	18.08	16.86	49.08	4.27	0.32	23.86	42.76		76.39	49.4	50.66	13.46	88.31	49.24	30.48	7.49		71.94	60.31	40.92	10.01	76.99	35.58	37.69	24.11
	3.92	15.67	29.38	48.22	0.8	10.12	31.24	43.49		71.57	63.85	36.23	12.7	76.57	57.46	40.25	7.95		66.33	76.1	29.88	13.71	81.72	68.98	33.17	15.4
	2.45	16.51	57.48	58.76	3.24	5.9	37.05	58.23		82.49	55.77	29.18	0.88	74.45	42.69	30.81	4.37		78.61	46.89	46.4	24.59	91.44	80.3	23.26	16.68
	1.08	11.27	29.45	49.02	1.75	24.07	31.8	46.67		74.16	58.61	32.45	4.11	67.2	44.34	30.64	2.18		81.89	68.71	30.34	30.26	80.02	56.01	33.87	17.31
		0	1	2	5						0	20	40	60						0	20	40	60
	P-value	0.485	0.685	0.694	0.3059					P-value	0.938	0.238	0.1303	0.061					P-value	0.741	0.546	0.1244	0.948
	Fig 1d							Fig 1e							Fig 1f
	Control			siPGK1				Control			siPGK1				Control				siPGK1
	10	20	30	10	20	30		1	5	10	1	5	10		0	10	20	30	0	10	20	30
	7.99	17.23	37.71	4.42	13.39	44.31		3.756	13.56	27.293	3.787	8.653	30.93		92.27	59.47	31.19	18.25	90.62	50.54	39.63	12.47
	5.86	14.39	39.18	7.62	18.18	34.18		2.973	6.474	28.253	7.581	6.166	22.782		91.29	64.03	39.12	15.94	91.42	53.62	42.72	16.58
	5.46	10.04	35.3	13.68	17.92	40.14		6.783	8.664	25.593	2.542	15.912	26.108		89.95	63.27	35.89	9.64	79.76	57.98	36.55	16.62
	11.84	17.59	35.86	9.69	18.28	45.23		2.18	10.24	23.069	5.928	9.2	20.954		86.69	57.37	44.01	21.44	96.2	58.47	44.82	18.18
	13.39	11.24	38.72	9.99	17.01	29.94		2.709	9.864	25.114	5.382	10.321	22.844		89.21	58.16	37.21	13.49	80.27	62.45	34.24	12.8
	6.72	11.29	36.41	10.12	15.34	35.82		7.148	7.157	27.198	2.173	13.218	16.754		87.71	63.45	39.74	13.38	92.33	59.68	39	13.94
	10.36	17.98	32.42	7.29	16.23	32.53		5.59	7.862	27.705	1.765	12.43	29.744		93.64	61.38	39.88	16.79	94.13	57.49	40.94	18.78
	7.39	15.54	44.43	2.4	12.57	47.33		7.948	11.653	21.924	8.901	18.98	24.718		87.16	57.85	44.88	15.07	87.16	64.51	38.08	13.63
	11.12	19.61	44.45	7.85	19.57	34.55		4.564	10.043	26.585	5.304	12.15	26.693		86.59	62.54	39.1	13.48	78.66	62.21	40.86	18.53
	5.24	18.67	33.64	3.45	17.41	41.36		6.248	8.154	24.52	3.819	10.271	26.68		88.9	61.86	34.66	16.88	85.95	54.2	36.08	7.65
		10	20	30					1	5	10					0	10	20	30
	P-value	0.5119	0.3485	0.3766				P-value	0.808	0.092	0.2744				P-value	0.4079	0.1493	0.5788	0.3328
	Fig 1g									Fig 1h
	Control				siPGK1					Control				O/E PGK1
	20	40	60	80	20	40	60	80		20	40	60	90	20	40	60	90
	28.77	43.41	60.16	48.29	33.25	35.441	41.4265	67.18		36	39	52	29	43	55	46	37
	31.23	39.21	65.08	53.34	30.34	37.841	45.5632	63.51		43	45	42	20	34	46	45	21
	31.78	41.13	69.73	55.51	31.61	32.417	42.4959	62.8		34	34	49	24	38	50	35	26
	30.09	42.28	69.11	38.33	29.79	33.207	46.9291	59.88		32	40	51	26	32	51	42	20
	22.92	33.41	57.71	40.72	32.72	34.454	41.4263	58		22	34	53	23	32	42	42	20
	25.36	43.34	65.77	51.02	29.3	39.977	42.9282	60.36		24	33	54	29	33	52	41	36
	31.98	39.94	69.43	54.68	28.24	33.321	38.6805	65.75		48	44	49	27	41	48	35	24
	31.06	43.76	63.2	40.46	36.59	30.497	37.2141	65.4		22	35	48	31	39	43	44	20
	26.75	40.05	66.98	44.94	26.42	32.973	39.4182	66.81		37	33	48	17	34	47	36	28
	31.34	41.39	65.21	52.65	35.79	33.396	46.6487	58.92		31	46	45	16	37	41	35	20
		20	40	60	80						20	40	60	90
	P-value	0.1066	0.00084	2.08e-11	6.9e-05					P-value	0.218	0.0006	0.000483772	0.654
	Fig 1i									Fig 1j
	Control				siPGK1					Control			siPGK1
	20	40	60	90	20	40	60	90		0	16	24	0	16	24
	35	36.34	56.31	63.6	29.41	39.67	48.85	69.46		1	0.4606	0.4366	1.88	0.4631	0.1354
	30.25	40.24	50.31	67.71	27.58	43.25	47.69	63.5		1	1.0418	0.9514	0.6743	0.4552	0.338
	36.52	37.39	45.8	64.9	33.63	36.59	51.72	63.31		1	0.7267	0.5844	0.76	0.3436	0.5248
	33.49	44.14	51.01	71.44	27.45	35.96	47.54	68.3
	23.88	43.15	44.67	66.82	31.89	40.12	45.82	66.03			0	16	24
	35.21	39.07	48.77	66.8	33.09	42.58	49.86	68.37		P-value	0.8127	0.203	0.1873
	32.63	37.65	42.81	66.14	23.15	33.69	54.07	55.66
	28.88	38.23	49.46	63.52	40.11	41.57	52.14	67.39
	20.31	35.7	52.88	64.71	34.15	32.17	53.17	65.73
	30.55	44.77	52.52	66.59	31.1	41.93	48.14	67.75
	29.89	31.19	48.04	69.09	37.52	39.8	46.37	64.19
	36.21	41.72	56.86	60.05	35.3	40.24	54.06	63.79
	35.51	38.93	44.69	71.55	36.41	38.99	49.28	65.3
	24.89	33.48	44.26	57.37	22.95	39.17	48.65	69.51
	28.01	36.97	48.35	58.36	27.86	35.63	46.96	62.07
		20	40	60	90
	P-value	0.2962	0.4448	0.6859	0.9378

## Sheet: Fig 2
	Fig 2b			Fig 2c			Fig 2e			Fig 2f			Fig 2g
	Control	siPGK1		Control	siPGK1		Control	PGK1-myc		Control	PGK1-myc		Control	siPGK1
	0.33	0.79		1.33	3.66		0.336	0.133		0.81	0.589		0.387696	0.382894
	0.28	0.71		1.24	3.82		0.22454	0.13725		1.2604	0.8725		0.29184	0.190576
	0.35	0.81		1.82	3.017		0.136	0.08		1.24017	0.62512		0.375203	0.299192
							0.275	0.064		1.605	0.764
	P value	4.27e-05		P value	0.017		0.174	0.073		1.74	0.814		P value	0.1703
							P value	0.003		P value	0.0039
	Fig 2h
	Control				siPGK1				siPGK1/PGK1-WT				siPGK1/PGK1-T378P
min	20	40	60	90	20	40	60	90	20	40	60	90	20	40	60	90
	27.1	48.2	45.8	23.8	24.5	28.3	44.2	49.2	41.2	55.7	44.1	11	36.5	35.8	47.9	15.5
	33.7	49.9	59	23.3	25.4	29.5	43.2	43.1	44.2	50	44.9	22.2	33.4	40	56	15.1
	34.5	50.1	54.3	15.1	25	24.9	37.2	42.6	42.5	49.9	51	12	36.5	44.4	52.2	20.2
	35.4	52.8	43.3	14.3	28.1	30.1	39.7	38.9	25.3	56.9	64.2	12.9	42.4	44.3	45.4	12.6
	32.1	52.5	64.1	10.1	18.4	26.1	41.1	34.5	33.5	43.9	50.3	14.3	42.5	42.5	46.5	21
	31.4	47.3	45	16.4	21.5	31.5	39.3	44.6	27.9	42.9	55.2	18.1	33.4	39.2	47.8	15.9
	36.4	49.8	44.3	13.6	29.2	27.8	42.9	36.4	44.8	38.4	45.1	16.6	38.2	46.1	59.6	21.8
	38.2	48.4	42.5	15.5	29.7	29.5	41.4	33.1	39.6	48.2	56.3	13.2	38.6	47.4	47.5	20.9
	30.6	46.5	53.8	12.3	21.7	20.9	37.3	41.6	45.7	40.1	45.3	19.4	32.7	38.2	46.5	17.8
	36.8	43.6	54.6	12.8	28.3	30.8	41.9	51.6	29.4	41.6	48.9	22.5	33.9	41.2	53.4	16.4
	25.7	51.8	49.9	15.5	28.9	37.5	43.4	49.4	45.4	41.6	46.7	24.3	37.8	52.9	48.8	19.9
	31.9	50.4	60.2	16.7	25.2	38.1	32.4	52.1	29.5	50.9	47.1	23	45.4	39.2	49.3	13
	37.7	46	44.7	18.1	24.1	32.8	34.5	32.8	36.2	41.3	50.2	17.8	37.1	49.2	45.6	18.8
	38.5	48.7	49.8	13.5	23.4	34.2	33	45	31.5	38.5	48.1	20.2	46.1	50.1	56.6	15.3
	47	52.4	53.3	15.7	20.6	31.7	34.4	48.6	42.9	53.2	47.9	25.4	30.7	45.8	54.9	21.7
	38.9	50.7	44.4	19.3	28.4	33.5	36.3	49.4	39.4	46.4	55.7	10.7	41.3	47	49.6	16.1
	37.1	52.2	52.9	21	25.7	32.9	37.5	49.7	43.1	42.5	57	15.2	40.1	43	55.1	19.2
	36.2	50.7	47.6	7.8	21	25.3	32.5	37.9	32.9	41.6	45.1	23.6	42.8	41.7	50.9	22
	39.9	42.2	46.2	12.7	16.4	30.7	45.1	42.2	30.1	42.5	50.2	14.5	41.3	48.1	51.2	17.4
	38.5	43	43.2	8.4	30.1	29.4	37.9	41	36.4	49.3	47.2	24.4	43.3	44	49.8	19
	34.1	47.2	44.7	10	15.7	36.3	42	35.5	36.4	41.2	49.9	13.1	36.7	54.3	54.3	15.6
	31.6	48.7	46	13.4	23.1	22.2	40.7	41.6	34.1	46.8	55	20.5	37.6	46.5	45	19.4
	37.6	48	59.7	15.3	23.7	36.4	40.5	37.5	42.1	43.2	49.1	16.3	43.7	41.3	57.9	13.7
	26.8	44.8	49.1	13.4	23	31.1	41.3	33.7	45.3	44.8	63.5	13.5	40.2	55.7	57.6	16
	39.7	52.4	50.6	17.1	23.8	26.7	40.6	48.3	44.9	47.9	63.3	19.6	39.7	45.8	53.3	18.5
	44.3	46	49.7	14.3	19.1	28.6	38.8	43.6	33	36	43.5	17.2	41.1	42.4	58.2	19.5
	32.5	49.4	59.5	18.7	32.1	30.7	38.9	35.7	42.7	45.8	43.9	12	41.5	40.2	46.7	20.3
	31.7	42	59.8	17.3	19.9	31.8	38.2	37.8	40.3	36.5	56.8	11.9	44.6	42.9	54.8	16
	40.4	42.3	42.5	16.6	21.9	35.2	41.5	32.9	38.2	37.8	47.5	20.6	41.8	53.3	45.5	21.1
	24.3	44.5	55.3	18	15.6	36.4	37.7	43.6	38.6	41	54.3	17.7	44.4	43.1	55.6	15.6
	P value	PGK1-WT versus PGK1-T378P
		0.9868

## Sheet: Fig 3
	Fig 3d					Fig 3f
	EGFR-WT		EGFR-Mutant			WT				Mutant
min	20	40	20	40		0	60	120	180	0	60	120	180
	19.139	45.003	10.95	20.031		1	0.878932	0.566963	0.485519	1.36106	1.27226	0.880784	1.31204
	33.499	54.055	10.501	19.834		1	0.75691	0.39514	0.42184	1.59647	1.32178	1.10982	1.09143
	27.249	50.841	18.299	15.572		1	0.65317	0.41698	0.35461	1.63173	1.53218	1.03914	1.11352
	27.149	49.46	15.989	15.915
	25.66	46.571	15.629	13.597			0	60	120	180
	31.599	52.628	11.864	18.871		P-value	0.00337014	0.00401178	0.000341	0.0007
	28.471	55.083	22.291	13.522
	25.7	46.948	16.557	14.406		Fig 3g
	25.83	52.722	19.472	19.613		WT				Mutant
	25.85	50.223	12.102	15.077		0	60	120	180	0	60	120	180
						1	2.73632	1.69769	0.735866	2.98315	3.70362	3.24536	1.10234
	P value	WT versus Mutant 40min				1	3.21954	1.26384	0.93154	3.18524	3.46825	3.10935	1.5263
		1.13e-15				1	2.82681	1.51934	0.85133	3.51935	3.16352	3.0952	1.5165
							0	60	120	180
						P-value	0.00014	0.0741	0.000126	0.023

## Sheet: Fig 4
	Fig 4a
	Control	EGF	U0126
	13.5154	42.6693	26.7248
	9.43862	39.4828	22.6587
	13.7904	42.671	26.9084
	P value	Control versus EGF		EGF versus U0126
		0.00014		0.00041
	Fig 4f														Fig 4g
	WT	S203A	S203D												WT				S203A				S203D
	25	1	35												20	40	60	90	20	40	60	90	20	40	60	90
	20	2	32												23.2	40	57.2	49.5	6.9	27.7	50.7	52.8	28.9	57.3	46.9	30
	28	0	28												21.7	44.7	55.5	43.1	22.7	30.1	39.8	54	34.9	50.9	39.8	23
	19	1	25												34.2	48.7	51.6	41.3	17.6	28	42.8	46.4	31.8	56.5	47.7	22.3
	23	3	24												27.4	41.4	51.6	40.8	12.3	28	48.9	43.8	35.3	53.2	46.5	24
	25	1	29												31.7	50.8	56.2	48.9	15.5	38.6	48.4	47.1	35	56.4	44.4	28.5
	20	2	30												32.5	45.6	52.6	45	5.2	40	45.1	54.6	28.6	55.7	47.1	27.1
	29	5	25												24.1	53.8	54.3	48.8	11.2	34.9	39.7	53	35.8	50.7	45.6	32
	22	3	23												32.8	44.8	55.1	39.2	11.9	39.7	38.9	42.2	31.4	52.8	42.2	23
		WT-SA	SA-SD												20.9	53.6	54.5	40.3	9.5	41.2	49.2	54.5	34.6	55.8	45.3	28.7
	P-value	1.1e-07	2.6e-07												30.1	52.1	52.5	33.9	10.1	30.2	51.6	51.2	32.6	53.6	45.9	28.6
															32.4	52.8	53.7	48	22	28.6	49.5	54.4	31.6	55.4	38.3	24.9
	Fig 4i														27.3	52	55.4	46.6	15.7	39.4	48.5	48	30.2	52	43.7	29.9
	WT				S203A				S203D						28.8	38.8	54.2	41	28	36.3	48.3	51	34.7	52.4	45.7	27.3
	0	1	2	3	0	1	2	3	0	1	2	3			23.5	51.4	56.6	49	14.1	26.9	42.3	52.4	34.5	37.7	43.1	22.3
	1	0.62	0.21	0.22	1	0.67	0.59	0.69	1	0.33	0.16	0.06			36.3	39.5	54.9	48.6	19.1	39.7	44.3	55	29.8	65.6	46.5	31.7
	1	0.54	0.81	0.54	1	0.94	0.59	0.66	1	0.65	0.47	0.36			21.3	37.7	56.7	49.3	11	33.1	48	45.6	32.5	42.9	47.6	27.4
	1	0.4	0.44	0.38	1	1.15	0.4	0.61	1	0.67	0.54	0.27			22.4	50.6	54.4	46.1	13.7	40	37.7	51	35.4	61.9	40	22.3
	1	1.39	0.38	0.56	1	0.72	0.88	0.64	1	0.88	0.45	0.44			33.5	54.1	52.3	43.3	24.2	35.8	51.5	51.1	28.3	60.6	40.3	24.4
	1	1.44	0.83	0.4	1	0.31	0.84	0.55	1	0.33	0.07	0.07			32.6	50.3	57.6	44.1	29	32	47.8	47.7	30.3	62	39.8	29.5
	1	0.41	0.07	0.14	1	1.91	0.5	0.41	1	0.56	0.83	0.33			25	51.7	52.9	48	20.4	34.2	45.8	50.7	31.1	50.6	40.7	30.3
																WT-SA	SA-SD
			60	120	180										P-value	8.265e-08	2.472e-11
	P-value		0.0192	0.0485	0.0352
	Fig 4j
	WT				S203A				S203D
	0	1	2	3	0	1	2	3	0	1	2	3
	0.09	1	0.71	0.46	0.1	0.92	0.68	0.49	0.11	0.71	0.62	0.34
	0.03	1	0.46	0.43	0.03	0.59	0.49	0.54	0.02	0.63	0.34	0.44
	0.03	1	0.69	0.78	0.05	1.13	0.7	0.75	0.04	0.95	0.6	0.62
	0.09	1	0.9	0.79	0.1	1.21	1.11	1.45	0.1	1.15	0.8	0.8
	0.08	1	0.86	0.84	0.11	1.33	1.04	0.79	0.11	1.26	0.91	0.77
	0.08	1	0.75	0.71	0.1	1.22	1.04	0.85	0.08	1.56	0.72	0.76
	0.08	1	0.67	0.83	0.09	1.1	0.89	0.73	0.08	1.02	0.64	0.72
	0.24	1	0.71	0.65	0.23	1.02	0.78	0.8	0.26	0.91	0.72	0.72
			60	120	180
	P-value		0.3697	0.0013	0.0221

## Sheet: Fig 5
		Fig 5e
		Control		siHrs		siTSG101		siHD-PTP		siCHMP4B		siPGK1
	EGF	-	+	-	+	-	+	-	+	-	+	-	+
		20	45	8	12	26	48	15	51	12	48	0	1
		15	40	6	11	26	50	9	48	9	50	2	0
		16	36	5	14	23	49	10	42	10	41	1	0
		15	35	9	13	22	41	8	36	13	43	3	0
		16	38	4	9	20	47	12	35	8	35	2	0
		18	35	5	8	8	52	13	38	14	39	0	0
		20	41	6	11	16	39	11	36	10	34	1	1
		10	48	1	10	13	42	10	45	8	31	1	0
		12	30	8	13	26	46	9	41	7	47	0	0
		11	41	2	10	15	42	14	42	5	44	0	0
		8	36	3	11	11	45	10	48	14	41	1	1
		10	28	4	9	21	36	9	39	10	38	2	0
		12	31	1	11	20	38	10	35	11	32	1	1
		13	35	5	12	17	47	8	41	8	39	0	0
		10	37	3	10	15	34	10	46	10	45	0	0
		P-value	Control-siHrs			5.927e-11
			Control-siTSG101			0.215
			Control-siHD-PTP			0.0765
			Control-siCHMP4B			0.423

## Sheet: Fig 6
	Fig 6a						Fig 6b					Fig 6d					Fig 6e
	Control	15 min	30 min				Control	EGF				WT	S203A	S203D			WT	S203A	S203D
	1	1.5462	2.40776				45.84	85.26				26	1	16			69.17	41.28	68.21
	1	1.6057	2.4719				53.63	73.87				20	3	24			72.58	50.89	73.71
	1	1.64329	2.51103				72.39	80.16				27	0	28			54.69	34.06	63.19
							30.16	87.39				18	1	19			65.81	38.13	73.63
	P value	0.00222346	0.000422791				58.75	81.31				25	2	23			74.76	35.21	72.16
							50.04	73.89				23	1	35			70.61	35.42	79.65
							56.88	81.8				20	0	25			55.73	42.63	78.19
							39.44	78.58				21	3	29			74.22	32.53	75.16
							52.94	88.19				18	1	18			64.41	32.83	75.34
							56.45	71.45				23	3	31			68.92	46.14	78.16
							53.42	87.89									51.25	36.08	60.5
							55.73	79.29				P value		5.684e-08			71.5	28.32	67.17
							49.47	78.45									63.88	35.71	78.33
							50.47	81.39									54.18	41.62	71.37
							54.04	76.98									60.44	48.59	72.78
							P value	2.387e-11
																	P value		5.6969e-11

## Sheet: Fig 7
	Fig 7e									Fig 7c			Fig 7h
	Control				siPIP5K1A					Control	siPIP5K1A		PI(3,4)P2			PI(4,5)P2
	0	60	120	180	0	60	120	180		69.66	40.69		10	20	50	10	20	50
	1	0.31795	0.137742	0.155434	0.711396	0.602149	0.559933	0.68677		77.11	46.13		1	1.37326	1.72654	0.975958	2.44058	5.29372
	1	0.348006	0.164299	0.180987	1.01632	0.777604	0.729055	0.862923		71.49	40.26		1	1.56144	1.71364	1.34361	2.20881	5.41755
	1	0.376839	0.167629	0.181349	1.02259	0.787724	0.735766	0.889689		77.23	46.81		1	1.47394	1.54853	1.0692	2.85688	6.37928
										74.36	39.83
			60	120	180					68.13	48.27			20	50
	P-value		0.0145168	0.00849916	0.00732651					72.31	32.07		P-value	0.040036	0.00970648
										54.29	42.63
	Fig 7f									64.44	31.77
	Control				siPIP5K1A					82.27	45.11
	0	60	120	180	0	60	120	180
	1	4.85008	1.50554	1.06545	1.30765	7.02611	6.1965	2.27482		P value	1.29e-06
	1	5.59477	2.10081	1.71539	2.36842	8.44429	6.9979	3.46216
	1	5.1726	1.05529	0.722597	1.81949	8.49487	7.63213	3.55514
			60	120	180
	P-value		0.0139863	0.0120639	0.0561108

## Sheet: Supplementary Fig 1
		Fig 1j
		Control	siPGK1
		37.3	43.1
		49.3	55.5
		48.8	38.3
		45.9	45.1
		52.2	40.9
		47.8	50.2
		51	37.3
		50.7	41
		39.6	49.1
		50.7	49.1
		54.7	52.3
		51.6	56.8
		49.6	39.8
		53.5	39.8
		54.1	46.3
		40.4	51.6
		40.1	43.4
		45.6	47.1
		54	46.7
		50.1	42.2
		43.7	47.1
		44.2	54
		44.5	54.3
		46.4	48.5
		47.6	50.1
		P value	0.5123

## Sheet: Supplementary Fig 2
	Fig 2c			Fig 2b			Fig 2a									Fig 2f			Fig 2g
	Control	siPGK1		Control	siPGK1		Control				siPGK1					PGK1	T378P		PGK1	T378P
	1	1.36106		86	86		20	40	60	80	20	40	60	80		0.238	0.333		1.12	0.912
	1	1.29647		109	117		31.47	41.56	61.5	45.55	30.72	34.8	32.72	54.68		0.386	0.314		1.03	1.051
	1	1.23173		113	69		28.8	34.42	64.99	45.68	25.72	38.22	41.2	55.44		0.345	0.482		1.012	0.96
	1	1.32975		82	75		23.69	46.27	72.28	43.93	15.25	29.12	43.03	55.77
				107	86		34.04	45.06	64.82	54.31	22.02	30.45	37.31	60.01		P value	0.1644		P value	0.3181
	P value	0.001605		102	107		25.83	45.1	70.18	57.26	31.42	17.62	38.27	51.72
				106	107		34.62	48.53	69.16	50.64	32.48	30.89	35.36	57.85
				101	94		23.97	42.4	64.68	51.08	14.74	31.64	35.06	47.8
				119	83		26.85	48.64	69.96	55.31	17.64	35.97	38.68	56.83
				69	68		39.93	53.57	64.68	55.58	19.09	27.82	39.55	53.58
				73	64		31.63	56.06	65.03	54.4	28.06	31.44	35.92	45.25
				73	68		32.08	46.73	72.19	52.12	24.45	29.08	39.73	58.24
				105	64		24.72	45.74	72.63	48.22	24.73	33.43	38.23	54.13
				73	64		31.47	48.23	64.54	45.88	16.05	34.39	38.75	46.17
				93	96		25.79	51.11	75.97	57.59	26.25	30.31	36.39	54.29
				86	123		31.42	35.69	63.96	54.26	20.53	29.68	39.89	64.24
				81	59
				131	80		P value	2.08e-11
				88	82
				96	99
				108	90
				107	85
				140	112
				87	127
				130	128
				87	130
				P value	0.1287

## Sheet: Supplementary Fig 3
					Fig 3c			Fig 3b									Fig 3d			Fig 3f
					WT	LA		WT				LA					WT	LA		Control	siPGK1	OE PGK1
					1	1.03669		20	40	60	80	20	40	60	80		19	1		1.06248	0.873832	1.19099
					1	0.965584		26.75	47.02	61.86	44.74	23.1	29.37	35.76	58.66		15	2		0.866459	0.837744	1.24072
					1	1.05633		29.72	42.5	60.29	46.94	11.31	35.4	27.57	44.95		10	0		0.916839	0.931132	1.21414
								25.56	52.16	63.71	50.55	24.15	34.92	36.47	46.27		13	3		1.04011	0.851519	1.0467
					P value	0.552		30.29	29.79	69.08	51.86	21.55	22.19	43.48	56.36		16	1		1.07011	0.918326	1.25553
								29.26	42.48	66.94	41.06	28.33	27.5	37.31	54.18		9	2		1.06966	0.9462	1.28541
								28.35	48.41	63.39	59.21	18.92	27.99	37.64	52.19		8	1		0.961851	0.890776	1.27428
								34.26	40.38	70.6	55.9	14.21	27.76	37.73	50.09		16	0		1.01249	0.873702	1.14183
								33.86	33.14	73.94	44.15	22.84	34.11	38.37	45.83		10	1
								34.4	40.76	61.42	49.01	12.94	19.98	41.66	51.44					0.7556	0.1156
								33.6	39.02	68.23	42.34	17.96	34.26	37.33	55.47		P value	7.04326e-08
							P value	0.00129	0.000501	1.13e-08	0.274

[truncated: 5 more sheets: Supplementary Fig 4, Supplementary Fig 5, Supplementary Fig 6, Supplementary Fig 7, Supplementary Fig 8]
